# Supplementary material for: Synthesis of New 2,3-Dihydroindole Derivatives and Evaluation of Their Melatonin Receptor Binding Affinity
Source: Molecules. 2022 Nov 2;27(21):7462. doi: 10.3390/molecules27217462 (PMC9655341; doi:10.3390/molecules27217462)
Supplement: Supplementary file 1 [file molecules-27-07462-s001.zip]

Archive with 1 entries (1 files):
- molecules-1981305-supplementary.pdf
